# Supplementary material for: Resting-state fMRI can detect alterations in seizure onset and spread regions in patients with non-lesional epilepsy: a pilot study
Source: Front Neuroimaging. 2023 May 5;2:1109546. doi: 10.3389/fnimg.2023.1109546 (PMC10194331; doi:10.3389/fnimg.2023.1109546)
Supplement: Supplementary file 1 [file Data_Sheet_1.ZIP]

Archive with 3 entries (3 files):
- Average BOLD Values Raw Data.xlsx
- FC Metrics Raw Data.xlsx
- Voxel Z Values Raw Data.xlsx
