# Supplementary material for: Resting-state fMRI can detect alterations in seizure onset and spread regions in patients with non-lesional epilepsy: a pilot study
Source: Front Neuroimaging. 2023 May 5;2:1109546. doi: 10.3389/fnimg.2023.1109546 (PMC10194331; doi:10.3389/fnimg.2023.1109546)
Supplement: Supplementary file 1 [file Data_Sheet_1.ZIP › Average BOLD Values Raw Data.xlsx]

## Sheet: Onset
BOLD	Self	Control1	Control2	Control3	Control4	Control5	Control6	Control7	Control8	Control9	Control10
NLE1	15393.2711±1740.5571	11770.5158±1368.8515	10624.8722±1786.8714	12275.9813±1871.9081	11258.1489±1875.6804	11719.2994±2072.1467	11308.3952±1632.6519	11064.3679±1295.5862	12228.1275±1894.5490	12061.3839±1991.2082	12011.4652±1631.1976
NLE2	13220.6887±1071.0412	11786.2885±574.6169	12013.7816±858.8806	12292.0279±811.4716	12425.0056±338.6948	12647.8960±763.0026	11884.0585±568.2054	11116.6921±544.3633	12337.1093±959.6037	12482.8571±754.7488	10881.3524±713.9855
NLE3	17401.7620±2211.5704	11996.0578±962.4335	11602.5238±1687.9521	11600.0977±1416.2658	10048.8452±2950.0484	12174.3899±1899.0398	11920.9732±716.0301	11324.0913±2235.7618	12228.1997±1155.2397	12905.0712±547.5349	12545.8008±1300.0426
NLE4	16820.2301±1124.6741	13270.2862±447.2817	12498.9968±895.5581	14924.1085±978.2258	14114.5465±658.2894	13780.7997±1215.9630	13287.9926±695.3016	11780.0239±668.3980	13452.7574±505.9767	14131.1216±352.9852	13006.6707±811.5023
NLE5	13710.3226±1023.1114	13494.3036±606.5320	12964.9537±1054.0064	14627.0085±754.0426	14912.2604±561.5926	13313.1196±1457.2220	13345.3555±439.3536	12100.8067±890.5961	13843.0354±675.4653	13891.4838±640.1215	14372.2225±520.0230
NLE6	14441.2477±903.8915	13072.5051±542.1249	13075.6999±588.8368	14178.5874±910.0507	13191.5532±744.8118	13762.7562±576.3485	12975.5195±410.3508	11704.0966±705.6643	13462.4851±372.5862	14019.8989±661.9515	12102.0697±1103.8876
NLE7	15677.1028±1152.7594	13079.5236±695.0660	12701.5165±602.8910	14526.0811±1341.7293	13479.5434±922.9314	13424.5984±750.2045	12894.6012±611.2603	11829.2803±570.6129	13205.4934±681.0862	13838.6274±1035.3969	12814.0995±1142.2775
NLE8	14593.4274±972.7101	12676.6327±700.0960	13186.4718±722.6869	13416.6721±841.3746	12924.6364±653.1689	13758.4598±622.6590	12643.1032±602.8174	11841.3083±611.6661	13196.0234±478.1865	13278.7181±845.8367	11568.8672±776.6947
BOLD	Self	Control1	Control2	Control3	Control4	Control5	Control6	Control7	Control8	Control9	Control10
NLE1	15393.3	11770.5	10624.9	12276	11258.1	11719.3	11308.4	11064.4	12228.1	12061.4	12011.5		3622.76	4768.4	3117.29	4135.12	3673.97	4084.88	4328.9	3165.14	3331.89	3381.81
NLE2	13220.7	11786.3	12013.8	12292	12425	12647.9	11884.1	11116.7	12337.1	12482.9	10881.4		1434.4	1206.91	928.661	795.683	572.793	1336.63	2104	883.579	737.832	2339.34
NLE3	17401.8	11996.1	11602.5	11600.1	10048.8	12174.4	11921	11324.1	12228.2	12905.1	12545.8		5405.7	5799.24	5801.66	7352.92	5227.37	5480.79	6077.67	5173.56	4496.69	4855.96
NLE4	16820.2	13270.3	12499	14924.1	14114.5	13780.8	13288	11780	13452.8	14131.1	13006.7		3549.94	4321.23	1896.12	2705.68	3039.43	3532.24	5040.21	3367.47	2689.11	3813.56
NLE5	13710.3	13494.3	12965	14627	14912.3	13313.1	13345.4	12100.8	13843	13891.5	14372.2		216.019	745.369	-916.686	-1201.94	397.203	364.967	1609.52	-132.713	-181.161	-661.9
NLE6	14441.2	13072.5	13075.7	14178.6	13191.6	13762.8	12975.5	11704.1	13462.5	14019.9	12102.1		1368.74	1365.55	262.66	1249.69	678.492	1465.73	2737.15	978.763	421.349	2339.18
NLE7	15677.1	13079.5	12701.5	14526.1	13479.5	13424.6	12894.6	11829.3	13205.5	13838.6	12814.1		2597.58	2975.59	1151.02	2197.56	2252.5	2782.5	3847.82	2471.61	1838.48	2863
NLE8	14593.4	12676.6	13186.5	13416.7	12924.6	13758.5	12643.1	11841.3	13196	13278.7	11568.9		1916.79	1406.96	1176.76	1668.79	834.968	1950.32	2752.12	1397.4	1314.71	3024.56

## Sheet: ES
BOLD signal mean_func_MNI	Self	Control1	Control2	Control3	Control4	Control5	Control6	Control7	Control8	Control9	Control10
NLE1	10798.2565±3221.4128	11966.2253±1553.2740	11557.8663±2297.9841	11602.0027±2341.5107	11772.0701±2462.5379	12734.5781±1845.1848	11068.5956±2415.2777	11456.9032±1885.8668	11416.2146±2134.3641	11949.4760±2195.1045	11789.6769±1733.3498
NLE2	15057.4361±228.4699	13240.8495±446.5643	12193.7223±491.4263	14769.9957±791.6747	12435.8714±889.6273	13079.2313±528.0170	12310.5562±486.0230	11879.4432±441.5643	13365.9890±354.4940	13843.0444±663.7817	12259.9294±1624.7512
NLE3	15653.2964±3498.3291	13825.3798±1255.1517	13475.5747±1403.3581	13932.3188±1400.1577	13920.9419±1252.4582	14554.1444±1332.1867	12355.3474±1349.1831	13791.7012±1105.8628	13502.5260±636.9239	13571.6994±1152.3047	14005.7102±1236.1601
NLE4	13830.5892±1102.0116	12359.2245±692.8792	13014.6995±823.7258	13053.0912±778.4424	12507.9974±386.8969	13557.9128±725.6887	12219.2684±572.5811	11977.3716±571.4892	12552.1926±689.3124	12400.9243±677.1760	11205.0214±553.9824
NLE5	13461.5014±609.7019	13164.7772±588.5424	12805.1207±496.6190	14731.2807±962.0780	13874.4937±971.7939	13947.2663±652.0009	13258.4733±512.4387	11962.2906±657.4193	13534.7785±444.6557	14193.8959±551.7336	13013.5822±1005.4359
NLE6	13513.0009±817.7314	12432.5715±744.5053	11231.7584±945.1011	13361.6397±1530.5888	12084.8223±1301.8057	12415.9880±995.2993	12217.5827±681.5182	11729.4956±744.2605	13181.3072±447.3880	13508.3986±782.0330	13439.9192±840.4161
NLE7	15504.5803±848.2196	13658.9998±903.0459	13001.4448±987.0224	14770.0030±951.8883	13624.4202±808.9772	13992.6451±859.5137	12906.0697±357.8735	13196.1540±794.8727	13549.4059±362.3232	14084.0225±516.5702	14576.2853±709.5972
NLE8	13032.1051±742.6962	12026.1083±676.1610	12832.6904±867.5993	13156.6320±914.1861	13607.4372±461.7964	12895.3952±546.3276	12645.1257±767.6028	13487.1338±578.1640	12680.2167±520.9981	12595.1837±462.1733	12131.8615±469.0669
BOLD signal mean_func_MNI	Self	Control1	Control2	Control3	Control4	Control5	Control6	Control7	Control8	Control9	Control10
NLE1	10798.3	11966.2	11557.9	11602	11772.1	12734.6	11068.6	11456.9	11416.2	11949.5	11789.7		-1167.97	-759.61	-803.746	-973.814	-1936.32	-270.339	-658.647	-617.958	-1151.22	-991.42
NLE2	15057.4	13240.8	12193.7	14770	12435.9	13079.2	12310.6	11879.4	13366	13843	12259.9		1816.59	2863.71	287.44	2621.56	1978.2	2746.88	3177.99	1691.45	1214.39	2797.51
NLE3	15653.3	13825.4	13475.6	13932.3	13920.9	14554.1	12355.3	13791.7	13502.5	13571.7	14005.7		1827.92	2177.72	1720.98	1732.35	1099.15	3297.95	1861.6	2150.77	2081.6	1647.59
NLE4	13830.6	12359.2	13014.7	13053.1	12508	13557.9	12219.3	11977.4	12552.2	12400.9	11205		1471.36	815.89	777.498	1322.59	272.676	1611.32	1853.22	1278.4	1429.66	2625.57
NLE5	13461.5	13164.8	12805.1	14731.3	13874.5	13947.3	13258.5	11962.3	13534.8	14193.9	13013.6		296.724	656.381	-1269.78	-412.992	-485.765	203.028	1499.21	-73.2771	-732.395	447.919
NLE6	13513	12432.6	11231.8	13361.6	12084.8	12416	12217.6	11729.5	13181.3	13508.4	13439.9		1080.43	2281.24	151.361	1428.18	1097.01	1295.42	1783.51	331.694	4.6023	73.0817
NLE7	15504.6	13659	13001.4	14770	13624.4	13992.6	12906.1	13196.2	13549.4	14084	14576.3		1845.58	2503.14	734.577	1880.16	1511.94	2598.51	2308.43	1955.17	1420.56	928.295
NLE8	13032.1	12026.1	12832.7	13156.6	13607.4	12895.4	12645.1	13487.1	12680.2	12595.2	12131.9		1006	199.415	-124.527	-575.332	136.71	386.979	-455.029	351.888	436.921	900.244

## Sheet: LS
BOLD	Self	Control1	Control2	Control3	Control4	Control5	Control6	Control7	Control8	Control9	Control10
NLE3	12567.7470±2825.3828	12751.6426±1139.9228	13081.4120±1077.7083	12880.8948±1421.3441	13466.0276±1243.1516	13691.6282±847.5949	12168.2794±1126.9711	13319.8186±1104.3539	12980.0439±985.3045	12428.4393±945.0382	13236.8263±1346.9879
NLE4	15264.7675±627.9529	13962.6690±341.7390	13712.2571±531.8041	14290.8446±379.1400	14445.1358±366.9640	13839.7024±834.0210	13013.0924±381.8186	12266.6401±478.2742	13462.3777±472.6285	13475.3435±595.2986	14263.7619±521.0799
NLE8	14114.7327±749.2628	13552.1510±430.9319	13220.9082±778.1813	14016.1791±614.1059	14268.2834±983.0455	12747.4718±961.3349	13104.6107±438.0611	11677.2072±519.8606	13387.1174±640.2748	13854.5165±604.0896	13598.8077±870.5513
BOLD	Self	Control1	Control2	Control3	Control4	Control5	Control6	Control7	Control8	Control9	Control10
NLE3	12567.7	12751.6	13081.4	12880.9	13466	13691.6	12168.3	13319.8	12980	12428.4	13236.8		-183.896	-513.665	-313.148	-898.281	-1123.88	399.468	-752.072	-412.297	139.308	-669.079
NLE4	15264.8	13962.7	13712.3	14290.8	14445.1	13839.7	13013.1	12266.6	13462.4	13475.3	14263.8		1302.1	1552.51	973.923	819.632	1425.07	2251.68	2998.13	1802.39	1789.42	1001.01
NLE8	14114.7	13552.2	13220.9	14016.2	14268.3	12747.5	13104.6	11677.2	13387.1	13854.5	13598.8		562.582	893.825	98.5536	-153.551	1367.26	1010.12	2437.53	727.615	260.216	515.925
