# Supplementary material for: Resting-state fMRI can detect alterations in seizure onset and spread regions in patients with non-lesional epilepsy: a pilot study
Source: Front Neuroimaging. 2023 May 5;2:1109546. doi: 10.3389/fnimg.2023.1109546 (PMC10194331; doi:10.3389/fnimg.2023.1109546)
Supplement: Supplementary file 1 [file Data_Sheet_1.ZIP › FC Metrics Raw Data.xlsx]

## Sheet: Onset
	ALFF			Self	Control1	Control2	Control3	Control4	Control5	Control6	Control7	Control8	Control9	Control10
	NLE1			0.873344	0.726319	0.355398	0.765751	0.24009	0.222801	0.804479	0.863915	0.956687	0.814844	1.20535
				Self	Control1	Control2	Control3	Control4	Control5	Control6	Control7	Control8	Control9	Control10
	NLE2			-0.0867	0.0763834	-0.188979	0.219967	-0.286225	-0.00180869	-0.343531	0.0741782	0.0406087	0.243825	0.477631
				Self	Control1	Control2	Control3	Control4	Control5	Control6	Control7	Control8	Control9	Control10
	NLE3			1.0272	-0.0585779	-0.172284	-0.0515773	0.222557	-0.298033	0.0479697	-0.256573	-0.25145	-0.391493	-0.255524
				Self	Control1	Control2	Control3	Control4	Control5	Control6	Control7	Control8	Control9	Control10
	NLE4			0.1858	0.0200599	-0.277713	-0.0140186	0.113214	-0.0215961	-0.190383	-0.0262133	-0.0936789	0.286983	0.256289
				Self	Control1	Control2	Control3	Control4	Control5	Control6	Control7	Control8	Control9	Control10
	NLE5			-0.4782	0.0740969	-0.22836	0.401517	0.149126	-0.0661932	-0.0743876	-0.0830546	-0.195835	-0.234795	0.0945476
				Self	Control1	Control2	Control3	Control4	Control5	Control6	Control7	Control8	Control9	Control10
	NLE6			-0.1922	0.106298	-0.205977	0.224713	-0.180264	0.0687439	-0.195206	0.156218	-0.0998831	0.196716	0.500824
				Self	Control1	Control2	Control3	Control4	Control5	Control6	Control7	Control8	Control9	Control10
	NLE7			0.1971	0.0565425	-0.158009	0.231203	-0.018517	0.0510317	-0.135581	0.10128	-0.0849654	0.276867	0.374632
				Self	Control1	Control2	Control3	Control4	Control5	Control6	Control7	Control8	Control9	Control10
	NLE8			-0.3917	0.0103408	-0.223833	0.207293	-0.279947	-0.0575313	-0.293911	0.176143	-0.205564	0.0223444	0.46143
	Degree			Self	Control1	Control2	Control3	Control4	Control5	Control6	Control7	Control8	Control9	Control10
	NLE1			0.00207048	-0.677158	-0.289978	-0.542436	-0.0877585	-0.527643	-0.642673	-0.111532	-0.594246	-0.202412	-0.188175
				Self	Control1	Control2	Control3	Control4	Control5	Control6	Control7	Control8	Control9	Control10
	NLE2			-0.0035	-0.779409	-0.281264	-0.710191	-0.505282	-0.402612	-0.480834	-0.206914	-0.226484	-0.338817	-0.205971
				Self	Control1	Control2	Control3	Control4	Control5	Control6	Control7	Control8	Control9	Control10
	NLE3			0.189	-0.469993	-0.0984158	-0.428916	0.416013	-0.445399	-0.426479	-0.304623	-0.0125778	0.00628014	-0.426408
				Self	Control1	Control2	Control3	Control4	Control5	Control6	Control7	Control8	Control9	Control10
	NLE4			0.3612	-0.878451	-0.525643	-0.831675	0.502723	-0.68729	-0.485071	-0.479808	-0.394636	-0.518233	-0.635197
				Self	Control1	Control2	Control3	Control4	Control5	Control6	Control7	Control8	Control9	Control10
	NLE5			-0.5861	-0.993135	-0.0216241	-0.979619	0.385275	-0.647207	-0.366933	-0.577937	-0.077904	-0.565144	-0.564453
				Self	Control1	Control2	Control3	Control4	Control5	Control6	Control7	Control8	Control9	Control10
	NLE6			-0.5503	-0.807118	-0.244886	-0.596702	-0.285561	-0.598514	-0.497868	-0.451583	-0.480896	-0.488512	-0.328456
				Self	Control1	Control2	Control3	Control4	Control5	Control6	Control7	Control8	Control9	Control10
	NLE7			-0.5964	-0.780465	-0.262364	-0.630444	0.224852	-0.518362	-0.471878	-0.387942	-0.520565	-0.556436	-0.261686
				Self	Control1	Control2	Control3	Control4	Control5	Control6	Control7	Control8	Control9	Control10
	NLE8			0.0696	-0.761454	-0.42546	-0.502472	-0.422044	-0.554207	-0.404977	-0.453354	-0.445378	-0.368504	-0.286963
	fALFF			Self	Control1	Control2	Control3	Control4	Control5	Control6	Control7	Control8	Control9	Control10
	NLE1			0.151413	-1.23019	-0.363569	-0.351758	-0.384868	-0.532353	0.00358807	-0.280433	-0.0773364	-0.216238	-0.0856151
				Self	Control1	Control2	Control3	Control4	Control5	Control6	Control7	Control8	Control9	Control10
	NLE2			0.2756	-0.528625	-0.492382	-0.522377	-0.175325	-0.477327	-0.0377002	-0.507994	-0.0347704	-0.522387	-0.0258299
				Self	Control1	Control2	Control3	Control4	Control5	Control6	Control7	Control8	Control9	Control10
	NLE3			-0.0857	-0.23727	-0.16254	-0.421432	0.0987262	-0.873954	0.031838	-0.313502	-0.258737	0.0215097	-0.138561
				Self	Control1	Control2	Control3	Control4	Control5	Control6	Control7	Control8	Control9	Control10
	NLE4			0.1026	-0.663349	-0.721107	-0.76621	-0.220193	-0.70092	-0.118913	-0.450189	-0.191419	-0.321537	-0.281365
				Self	Control1	Control2	Control3	Control4	Control5	Control6	Control7	Control8	Control9	Control10
	NLE5			-0.3352	-0.488429	-0.701743	-0.28578	-0.0947334	-0.806548	-0.205919	-0.48405	-0.204574	-0.412879	-0.317089
				Self	Control1	Control2	Control3	Control4	Control5	Control6	Control7	Control8	Control9	Control10
	NLE6			-0.465	-0.405723	-0.574465	-0.671637	-0.173733	-0.380986	-0.0782778	-0.277682	-0.143627	-0.345333	-0.00937593
				Self	Control1	Control2	Control3	Control4	Control5	Control6	Control7	Control8	Control9	Control10
	NLE7			-0.388	-0.377334	-0.715483	-0.602916	-0.225997	-0.533087	-0.073163	-0.412887	-0.245001	-0.441952	-0.212676
				Self	Control1	Control2	Control3	Control4	Control5	Control6	Control7	Control8	Control9	Control10
	NLE8			-0.5435	-0.392995	-0.538153	-0.50478	-0.129203	-0.399793	-0.0296246	-0.33078	-0.123742	-0.45793	0.243571
	ReHo			Self	Control1	Control2	Control3	Control4	Control5	Control6	Control7	Control8	Control9	Control10
	NLE1			-0.245052	-0.928699	-1.09045	-0.965953	-0.896568	-0.89529	-0.612343	-1.09189	-1.10033	-0.642787	-1.16292
				Self	Control1	Control2	Control3	Control4	Control5	Control6	Control7	Control8	Control9	Control10
	NLE2			0.0833	-0.689546	-1.05654	-0.821892	-0.467356	-0.746746	-0.176587	-0.891385	-0.608458	-0.0888178	-0.317092
				Self	Control1	Control2	Control3	Control4	Control5	Control6	Control7	Control8	Control9	Control10
	NLE3			-0.1683	-0.691523	-0.992717	-1.07771	-0.797406	-0.851113	-1.02478	-0.629898	-0.654389	-0.555184	-0.724074
				Self	Control1	Control2	Control3	Control4	Control5	Control6	Control7	Control8	Control9	Control10
	NLE4			-0.3101	-0.924	-1.06337	-0.867432	-0.0600956	-0.754616	-0.220891	-0.709686	-0.430673	0.125218	-0.877056
				Self	Control1	Control2	Control3	Control4	Control5	Control6	Control7	Control8	Control9	Control10
	NLE5			-0.8366	-1.04082	-0.571258	-1.07972	-0.386	-0.880245	-0.580143	-1.14592	-0.558112	-0.342254	-1.67124
				Self	Control1	Control2	Control3	Control4	Control5	Control6	Control7	Control8	Control9	Control10
	NLE6			-0.8531	-0.478731	-0.967134	-0.637425	-0.361048	-0.548694	-0.202826	-0.942234	-0.564307	0.039694	-0.577625
				Self	Control1	Control2	Control3	Control4	Control5	Control6	Control7	Control8	Control9	Control10
	NLE7			-0.7026	-0.290233	-0.925345	-0.516817	-0.148878	-0.588492	-0.200149	-0.808534	-0.574812	-0.0421535	-0.58486
				Self	Control1	Control2	Control3	Control4	Control5	Control6	Control7	Control8	Control9	Control10
	NLE8			-0.4944	-0.490709	-0.976153	-0.780554	-0.268346	-0.651611	-0.0462252	-0.995687	-0.720013	0.0575867	0.0164053
	VMHC			Self	Control1	Control2	Control3	Control4	Control5	Control6	Control7	Control8	Control9	Control10
	NLE1			0.499856	0.342116	0.398415	0.223433	0.32757	0.438917	0.226797	0.501772	0.434429	0.596478	0.445039
				Self	Control1	Control2	Control3	Control4	Control5	Control6	Control7	Control8	Control9	Control10
	NLE2			0.4292	0.35239	0.386449	0.358773	0.223995	0.444907	0.407872	0.442442	0.556263	0.797373	0.56049
				Self	Control1	Control2	Control3	Control4	Control5	Control6	Control7	Control8	Control9	Control10
	NLE3			0.1777	0.475056	0.374066	0.0378413	0.256906	0.538716	0.361404	0.486847	0.487572	0.63173	0.553469
				Self	Control1	Control2	Control3	Control4	Control5	Control6	Control7	Control8	Control9	Control10
	NLE4			0.1318	0.256613	0.408107	0.318968	0.32028	0.535207	0.468263	0.517672	0.527945	0.816626	0.401283
				Self	Control1	Control2	Control3	Control4	Control5	Control6	Control7	Control8	Control9	Control10
	NLE5			0.1862	0.332623	0.492049	0.26667	0.0506391	0.618856	0.474607	0.385848	0.543209	0.720407	0.331075
				Self	Control1	Control2	Control3	Control4	Control5	Control6	Control7	Control8	Control9	Control10
	NLE6			0.5623	0.385606	0.426085	0.306523	0.365453	0.46352	0.427033	0.443047	0.598237	0.769377	0.508833
				Self	Control1	Control2	Control3	Control4	Control5	Control6	Control7	Control8	Control9	Control10
	NLE7			0.4856	0.40901	0.445819	0.400124	0.410525	0.500901	0.496315	0.538383	0.60858	0.702619	0.479424
				Self	Control1	Control2	Control3	Control4	Control5	Control6	Control7	Control8	Control9	Control10
	NLE8			0.8125	0.338106	0.29372	0.323972	0.214251	0.505592	0.430743	0.383452	0.46183	0.802037	0.504877

## Sheet: ES
	ALFF			Self	Control1	Control2	Control3	Control4	Control5	Control6	Control7	Control8	Control9	Control10
	NLE1			0.0704727	0.0293565	-0.27658	0.0443011	0.192602	-0.218169	0.0829744	-0.0928356	-0.173217	0.0102913	-0.00635219
				Self	Control1	Control2	Control3	Control4	Control5	Control6	Control7	Control8	Control9	Control10
	NLE2			0.3833	0.44144	-0.0697218	-0.0641665	0.19391	-0.0336036	0.2382	0.378837	0.588016	0.841198	0.606743
				Self	Control1	Control2	Control3	Control4	Control5	Control6	Control7	Control8	Control9	Control10
	NLE3			0.6282	-0.0567996	0.105876	0.110277	0.17944	-0.0801238	0.036467	0.314753	-0.216939	-0.21902	-0.0308062
				Self	Control1	Control2	Control3	Control4	Control5	Control6	Control7	Control8	Control9	Control10
	NLE4			-0.3398	-0.206861	-0.451777	-0.234918	-0.395963	-0.171476	-0.394421	-0.21063	-0.366177	-0.291734	0.105457
				Self	Control1	Control2	Control3	Control4	Control5	Control6	Control7	Control8	Control9	Control10
	NLE5			-0.4114	0.0210902	-0.260538	-0.117942	0.0921864	-0.0710063	-0.20583	0.0287459	-0.098555	0.19305	0.302799
				Self	Control1	Control2	Control3	Control4	Control5	Control6	Control7	Control8	Control9	Control10
	NLE6			0.4472	0.617105	-0.0131852	0.102021	0.123756	-0.0648151	0.0818975	0.358201	0.536705	0.691692	0.681942
				Self	Control1	Control2	Control3	Control4	Control5	Control6	Control7	Control8	Control9	Control10
	NLE7			0.509	0.119475	-0.122726	0.0233275	0.237195	0.00629502	0.240982	0.18176	0.184461	0.507431	0.489144
				Self	Control1	Control2	Control3	Control4	Control5	Control6	Control7	Control8	Control9	Control10
	NLE8			-0.4081	-0.00341509	-0.205291	-0.0790778	-0.0686171	0.507832	-0.350693	0.285638	-0.110612	0.150285	0.241543
	Degree			Self	Control1	Control2	Control3	Control4	Control5	Control6	Control7	Control8	Control9	Control10
	NLE1			-0.156368	-0.574409	-0.492538	-0.148586	-0.108222	-0.218969	-0.212028	-0.107963	-0.0305563	-0.155631	-0.416136
				Self	Control1	Control2	Control3	Control4	Control5	Control6	Control7	Control8	Control9	Control10
	NLE2			0.1754	-0.677592	-0.567259	-0.602126	-0.166351	-0.451919	-0.462123	-0.0314602	-0.720357	-0.580302	0.34207
				Self	Control1	Control2	Control3	Control4	Control5	Control6	Control7	Control8	Control9	Control10
	NLE3			-0.1163	-0.453577	-0.108957	-0.519021	-0.0591725	0.0430872	-0.467328	0.336076	-0.575512	-0.102502	-0.118819
				Self	Control1	Control2	Control3	Control4	Control5	Control6	Control7	Control8	Control9	Control10
	NLE4			-0.1771	-0.866948	-0.929861	-0.595345	-0.668457	-0.379755	-0.352022	-0.859832	-0.597198	-0.341984	-0.234547
				Self	Control1	Control2	Control3	Control4	Control5	Control6	Control7	Control8	Control9	Control10
	NLE5			-0.3713	-0.80398	-0.321927	-0.714114	0.293711	-0.695302	-0.51062	-0.391485	-0.470894	-0.532913	-0.478674
				Self	Control1	Control2	Control3	Control4	Control5	Control6	Control7	Control8	Control9	Control10
	NLE6			-0.5981	-0.728107	-0.383994	-0.603219	0.281935	-0.729431	-0.535437	-0.0841788	-0.718397	-0.283651	-0.0869939
				Self	Control1	Control2	Control3	Control4	Control5	Control6	Control7	Control8	Control9	Control10
	NLE7			-0.4765	-0.525901	-0.202754	-0.570697	0.0486038	-0.166952	-0.267492	-0.14832	-0.777417	-0.348495	-0.151449
				Self	Control1	Control2	Control3	Control4	Control5	Control6	Control7	Control8	Control9	Control10
	NLE8			0.1328	0.149079	0.235781	-0.341123	-0.344508	-0.0972377	-0.164716	0.122212	0.0571486	-0.180894	-0.0447328
	fALFF			Self	Control1	Control2	Control3	Control4	Control5	Control6	Control7	Control8	Control9	Control10
	NLE1			0.100175	-0.425856	-0.323368	-0.159837	0.129231	-0.47769	0.027504	-0.274764	-0.189337	-0.225976	-0.147806
				Self	Control1	Control2	Control3	Control4	Control5	Control6	Control7	Control8	Control9	Control10
	NLE2			0.0504	-0.372491	-0.557459	-0.924043	-0.206967	-0.380176	-0.0202443	0.0444451	0.29871	-0.413903	0.0503816
				Self	Control1	Control2	Control3	Control4	Control5	Control6	Control7	Control8	Control9	Control10
	NLE3			-0.4673	-0.447611	-0.368929	-0.504287	0.0110649	-0.325809	-0.0179568	-0.010323	-0.195986	-0.400736	-0.0155358
				Self	Control1	Control2	Control3	Control4	Control5	Control6	Control7	Control8	Control9	Control10
	NLE4			-0.5827	-0.350475	-0.802008	-0.705734	-0.132248	-0.3904	0.0713605	-0.624968	-0.148233	-0.543926	-0.0661429
				Self	Control1	Control2	Control3	Control4	Control5	Control6	Control7	Control8	Control9	Control10
	NLE5			-0.0359	-0.480788	-0.740887	-0.813564	-0.226286	-0.651642	-0.133219	-0.456496	-0.170064	-0.326352	-0.253459
				Self	Control1	Control2	Control3	Control4	Control5	Control6	Control7	Control8	Control9	Control10
	NLE6			-0.9507	-1.1626	-0.546258	-0.42801	-0.503388	-0.81374	0.0479981	-0.236783	-0.198317	-0.14035	-0.242212
				Self	Control1	Control2	Control3	Control4	Control5	Control6	Control7	Control8	Control9	Control10
	NLE7			-0.3605	-0.57849	-0.574536	-0.413099	-0.128146	-0.49562	-0.0647305	-0.26864	-0.136018	0.0363662	-0.0806863
				Self	Control1	Control2	Control3	Control4	Control5	Control6	Control7	Control8	Control9	Control10
	NLE8			-0.1762	0.00581625	-0.160757	0.0274739	0.260982	0.427885	0.239721	0.352371	0.277754	0.133739	0.468167
	ReHo			Self	Control1	Control2	Control3	Control4	Control5	Control6	Control7	Control8	Control9	Control10
	NLE1			-0.382948	-0.417948	-0.70881	-0.469881	-0.165124	-0.402536	-0.459837	-0.388248	-0.215532	-0.344353	-0.576764
				Self	Control1	Control2	Control3	Control4	Control5	Control6	Control7	Control8	Control9	Control10
	NLE2			-0.0855	-1.03023	-1.42927	-0.874417	-0.88905	-0.744663	-0.571943	-0.713258	-1.00853	-0.766767	-0.640168
				Self	Control1	Control2	Control3	Control4	Control5	Control6	Control7	Control8	Control9	Control10
	NLE3			-0.1278	-0.774743	-0.243614	-0.386442	-0.351287	-0.426821	-0.353995	-0.158038	-0.629295	-0.484094	-0.488501
				Self	Control1	Control2	Control3	Control4	Control5	Control6	Control7	Control8	Control9	Control10
	NLE4			-0.1524	-0.275304	-0.689668	-0.651517	-0.161925	-0.569095	-0.0747454	-1.03653	-0.98575	-0.0451299	0.452184
				Self	Control1	Control2	Control3	Control4	Control5	Control6	Control7	Control8	Control9	Control10
	NLE5			-0.6601	-0.56697	-0.973929	-0.552275	-0.0921444	-0.621183	-0.134137	-0.651771	-0.428901	0.0485297	-0.904631
				Self	Control1	Control2	Control3	Control4	Control5	Control6	Control7	Control8	Control9	Control10
	NLE6			-1.1327	-1.06126	-1.07511	-0.898847	-0.60523	-0.867203	-0.315919	-0.855165	-1.26825	-0.618093	-1.04801
				Self	Control1	Control2	Control3	Control4	Control5	Control6	Control7	Control8	Control9	Control10
	NLE7			-0.8472	-0.836485	-0.515265	-0.366903	-0.315195	-0.728207	-0.402174	-0.424911	-1.11166	-0.228109	-0.705224
				Self	Control1	Control2	Control3	Control4	Control5	Control6	Control7	Control8	Control9	Control10
	NLE8			-0.0415	0.323683	0.276466	0.961279	0.270465	0.685161	0.508828	1.05591	0.650033	0.98263	1.71255
	VMHC			Self	Control1	Control2	Control3	Control4	Control5	Control6	Control7	Control8	Control9	Control10
	NLE1			0.478436	0.331749	0.400025	-0.0154949	0.0499577	0.666955	0.389081	0.467528	0.425266	0.691921	0.499
				Self	Control1	Control2	Control3	Control4	Control5	Control6	Control7	Control8	Control9	Control10
	NLE2			0.9778	0.474927	0.302099	0.437255	0.323255	0.543841	0.399061	0.637893	0.620338	0.769677	0.700624
				Self	Control1	Control2	Control3	Control4	Control5	Control6	Control7	Control8	Control9	Control10
	NLE3			0.5492	0.374749	0.549352	0.426297	0.497884	0.74805	0.495706	0.707177	0.366897	0.619515	0.751888
				Self	Control1	Control2	Control3	Control4	Control5	Control6	Control7	Control8	Control9	Control10
	NLE4			0.1508	0.378516	0.1262	0.36347	0.121456	0.557036	0.490419	0.296457	0.296534	0.624999	0.446579
				Self	Control1	Control2	Control3	Control4	Control5	Control6	Control7	Control8	Control9	Control10
	NLE5			0.0938	0.337657	0.391398	0.331788	0.304669	0.470116	0.467477	0.51802	0.556137	0.778902	0.437501
				Self	Control1	Control2	Control3	Control4	Control5	Control6	Control7	Control8	Control9	Control10
	NLE6			0.3331	0.29283	0.314893	0.251975	0.435279	0.481024	0.383866	0.560003	0.442515	0.675896	0.473808
				Self	Control1	Control2	Control3	Control4	Control5	Control6	Control7	Control8	Control9	Control10
	NLE7			0.5227	0.291847	0.419085	0.344962	0.561911	0.597771	0.525023	0.571304	0.369243	0.713918	0.545199
				Self	Control1	Control2	Control3	Control4	Control5	Control6	Control7	Control8	Control9	Control10
	NLE8			0.7692	0.829264	0.940305	0.981933	0.957042	0.974192	1	1.01468	1.17907	1.08198	1.25122
