# Supplementary material for: Resting-state fMRI can detect alterations in seizure onset and spread regions in patients with non-lesional epilepsy: a pilot study
Source: Front Neuroimaging. 2023 May 5;2:1109546. doi: 10.3389/fnimg.2023.1109546 (PMC10194331; doi:10.3389/fnimg.2023.1109546)
Supplement: Supplementary file 1 [file Data_Sheet_1.ZIP › Voxel Z Values Raw Data.xlsx]

## Sheet: NLE
patient name	age	earlyspread volume	earlyspread sigpos	earlyspread signeg	es fractionpos	es fractionneg	latespread volume	latespread sigpos	latespread signeg	ls fractionpos	ls fractionneg
NLE1	34	2494	619	411	0.248196	0.164796
NLE2	37	330	278	0	0.842424	0
NLE3	35	949	466	4	0.491043	0.00421496	1321	291	195	0.220288	0.147615
NLE4	53	162	0	48	0	0.296296	126	23	0	0.18254	0
NLE5	44	2088	972	0	0.465517	0
NLE6	36	1623	764	43	0.470733	0.0264941
NLE7	25	1836	1599	23	0.870915	0.0125272
NLE8	39	433	35	87	0.0808314	0.200924	471	307	0	0.651805	0
Control1	23
Control2	26
Control3	22
Control4	24
Control5	28
Control6	35
Control7	23
Control8	30
Control9	30
Control10	31

## Sheet: NLE1
patient name	earlyspread volume	earlyspread sigpos	earlyspread signeg	es fractionpos	es fractionneg	ES totCorr	ES fraction totCorr
Control1	2494	1525	43	0.611468	0.0172414	1568	0.628709
Control2	2494	977	25	0.39174	0.0100241	1002	0.401764
Control3	2494	406	398	0.162791	0.159583	804	0.322374
Control4	2494	282	11	0.113071	0.00441059	293	0.117482
Control5	2494	1451	29	0.581796	0.0116279	1480	0.593424
Control6	2494	1002	161	0.401764	0.0645549	1163	0.466319
Control7	2494	142	166	0.0569366	0.0665597	308	0.123496
Control8	2494	677	166	0.271451	0.0665597	843	0.338011
Control9	2494	1801	202	0.722133	0.0809944	2003	0.803128
Control10	2494	1231	0	0.493585	0	1231	0.493585
self	2494	619	411	0.248196	0.164796	1030	0.412991

## Sheet: NLE2
patient name	earlyspread volume	earlyspread sigpos	earlyspread signeg	es fractionpos	es fractionneg	ES totCorr	ES fraction totCorr
Control1	330	330	0	1	0	330	1
Control2	330	303	0	0.918182	0	303	0.918182
Control3	330	156	0	0.472727	0	156	0.472727
Control4	330	330	0	1	0	330	1
Control5	330	286	0	0.866667	0	286	0.866667
Control6	330	330	0	1	0	330	1
Control7	330	327	0	0.990909	0	327	0.990909
Control8	330	256	0	0.775758	0	256	0.775758
Control9	330	323	0	0.978788	0	323	0.978788
Control10	330	159	0	0.481818	0	159	0.481818
self	330	278	0	0.842424	0	278	0.842424

## Sheet: NLE3
patient name	earlyspread volume	earlyspread sigpos	earlyspread signeg	es fractionpos	es fractionneg	ES totCorr	ES fraction totCorr	latespread volume	latespread sigpos	latespread signeg	ls fractionpos	ls fractionneg	LS totCorr	LS fraction totCorr
Control1	949	672	0	0.708114	0	672	0.708114	1321	868	26	0.657078	0.0196821	894	0.67676
Control2	949	486	24	0.512118	0.0252898	510	0.537408	1321	1172	44	0.887207	0.0333081	1216	0.920515
Control3	949	572	50	0.60274	0.052687	622	0.655427	1321	1161	0	0.87888	0	1161	0.87888
Control4	949	253	0	0.266596	0	253	0.266596	1321	384	4	0.290689	0.00302801	388	0.293717
Control5	949	500	160	0.52687	0.168599	660	0.695469	1321	882	0	0.667676	0	882	0.667676
Control6	949	900	0	0.948367	0	900	0.948367	1321	992	0	0.750946	0	992	0.750946
Control7	949	461	0	0.485774	0	461	0.485774	1321	952	0	0.720666	0	952	0.720666
Control8	949	949	0	1	0	949	1	1321	1277	0	0.966692	0	1277	0.966692
Control9	949	778	0	0.81981	0	778	0.81981	1321	833	0	0.630583	0	833	0.630583
Control10	949	870	0	0.916754	0	870	0.916754	1321	1156	9	0.875095	0.00681302	1165	0.881908
self	949	466	4	0.491043	0.00421496	470	0.495258	1321	291	195	0.220288	0.147615	486	0.367903

## Sheet: NLE4
patient name	earlyspread volume	earlyspread sigpos	earlyspread signeg	es fractionpos	es fractionneg	ES totCorr	ES fraction totCorr	latespread volume	latespread sigpos	latespread signeg	ls fractionpos	ls fractionneg	LS totCorr	LS fraction totCorr
Control1	162	162	0	1	0	162	1	126	126	0	1	0	126	1
Control2	162	146	0	0.901235	0	146	0.901235	126	107	0	0.849206	0	107	0.849206
Control3	162	33	17	0.203704	0.104938	50	0.308642	126	122	0	0.968254	0	122	0.968254
Control4	162	162	0	1	0	162	1	126	108	0	0.857143	0	108	0.857143
Control5	162	102	0	0.62963	0	102	0.62963	126	126	0	1	0	126	1
Control6	162	121	0	0.746914	0	121	0.746914	126	124	0	0.984127	0	124	0.984127
Control7	162	157	0	0.969136	0	157	0.969136	126	105	0	0.833333	0	105	0.833333
Control8	162	90	0	0.555556	0	90	0.555556	126	126	0	1	0	126	1
Control9	162	24	23	0.148148	0.141975	47	0.290123	126	99	0	0.785714	0	99	0.785714
Control10	162	54	0	0.333333	0	54	0.333333	126	117	0	0.928571	0	117	0.928571
self	162	0	48	0	0.296296	48	0.296296	126	23	0	0.18254	0	23	0.18254

## Sheet: NLE5
patient name	earlyspread volume	earlyspread sigpos	earlyspread signeg	es fractionpos	es fractionneg	ES totCorr	ES fraction totCorr
Control1	2088	1862	0	0.891762	0	1862	0.891762
Control2	2088	1845	0	0.883621	0	1845	0.883621
Control3	2088	1627	24	0.779215	0.0114943	1651	0.790709
Control4	2088	1645	0	0.787835	0	1645	0.787835
Control5	2088	1990	0	0.953065	0	1990	0.953065
Control6	2088	2014	0	0.964559	0	2014	0.964559
Control7	2088	1622	0	0.77682	0	1622	0.77682
Control8	2088	1702	0	0.815134	0	1702	0.815134
Control9	2088	1638	0	0.784483	0	1638	0.784483
Control10	2088	1872	0	0.896552	0	1872	0.896552
self	2088	972	0	0.465517	0	972	0.465517

## Sheet: NLE6
patient name	earlyspread volume	earlyspread sigpos	earlyspread signeg	es fractionpos	es fractionneg	ES totCorr	ES fraction totCorr
Control1	1623	1498	0	0.922982	0	1498	0.922982
Control2	1623	1084	2	0.667899	0.00123229	1086	0.669131
Control3	1623	1029	32	0.634011	0.0197166	1061	0.653728
Control4	1623	706	34	0.434997	0.0209489	740	0.455946
Control5	1623	1623	0	1	0	1623	1
Control6	1623	1623	0	1	0	1623	1
Control7	1623	1404	33	0.865065	0.0203327	1437	0.885397
Control8	1623	1612	0	0.993222	0	1612	0.993222
Control9	1623	1475	46	0.908811	0.0283426	1521	0.937153
Control10	1623	1380	0	0.850277	0	1380	0.850277
self	1623	764	43	0.470733	0.0264941	807	0.497227

## Sheet: NLE7
patient name	earlyspread volume	earlyspread sigpos	earlyspread signeg	es fractionpos	es fractionneg	ES totCorr	ES fraction totCorr
Control1	1836	1068	71	0.581699	0.038671	1139	0.62037
Control2	1836	1659	47	0.903595	0.0255991	1706	0.929194
Control3	1836	1413	52	0.769608	0.0283224	1465	0.79793
Control4	1836	698	2	0.380174	0.00108932	700	0.381264
Control5	1836	1098	0	0.598039	0	1098	0.598039
Control6	1836	1836	0	1	0	1836	1
Control7	1836	957	216	0.521242	0.117647	1173	0.638889
Control8	1836	1062	0	0.578431	0	1062	0.578431
Control9	1836	921	0	0.501634	0	921	0.501634
Control10	1836	590	43	0.321351	0.0234205	633	0.344771
self	1836	1599	23	0.870915	0.0125272	1622	0.883442

## Sheet: NLE8
patient name	earlyspread volume	earlyspread sigpos	earlyspread signeg			ES totCorr	ES fraction totCorr	latespread volume	latespread sigpos	latespread signeg			LS totCorr	LS fraction totCorr
Control1	433	234	31	0.540416	0.0715935	265	0.612009	471	381	1	0.808917	0.00212314	382	0.81104
Control2	433	205	74	0.473441	0.170901	279	0.644342	471	327	0	0.694268	0	327	0.694268
Control3	433	133	0	0.307159	0	133	0.307159	471	128	0	0.271762	0	128	0.271762
Control4	433	220	0	0.508083	0	220	0.508083	471	294	0	0.624204	0	294	0.624204
Control5	433	254	0	0.586605	0	254	0.586605	471	415	0	0.881104	0	415	0.881104
Control6	433	33	0	0.0762125	0	33	0.0762125	471	407	0	0.864119	0	407	0.864119
Control7	433	193	0	0.445727	0	193	0.445727	471	206	0	0.437367	0	206	0.437367
Control8	433	198	0	0.457275	0	198	0.457275	471	461	0	0.978769	0	461	0.978769
Control9	433	143	2	0.330254	0.00461894	145	0.334873	471	273	29	0.579618	0.0615711	302	0.641189
Control10	433	0	249	0	0.575058	249	0.575058	471	70	0	0.14862	0	70	0.14862
self	433	35	87	0.0808314	0.200924	122	0.281755	471	307	0	0.651805	0	307	0.651805
